# Supplementary material for: A tale of three next generation sequencing platforms: comparison of Ion Torrent, Pacific Biosciences and Illumina MiSeq sequencers
Source: BMC Genomics. 2012 Jul 24;13:341. doi: 10.1186/1471-2164-13-341 (PMC3431227; doi:10.1186/1471-2164-13-341)
Supplement: Additional file 3: Table S4 — Comparison of sequence coverage for data generated with PacBio, PGM and MiSeq across the P. falciparum genome. Reads from randomly normalized 15x datasets were remapped with SMALT to have a uniform mapping score. To analyse the utility of long reads, read length and mate-pair read analysis was also performed on 15x datasets comprising PacBio reads longer than 620 bases, and MiSeq paired- and single-end datasets with 150-base, 100-base and 50-base read lengths. [file 1471-2164-13-341-S3.xls]

## Sheet: Sheet1 (2)
Table S4. Comparison of sequence coverage for data generated with PacBio, PGM and MiSeq across the P. falciparum genome. Reads from randomly normalized 15x datasets were remapped with SMALT to have a uniform mapping score. To analyse the utility of long reads, read length and mate-pair read analysis was also performed on 15x datasets comprising PacBio reads longer than 620bp, and MiSeq paired- an…
	Ion Torrent	PacBio	MiSeq 150bp	Pacbio (reads >=620bp)	MISeq 150bp SE	MISeq 100bp	MISeq 100bp SE	HISeq 75bp	HISeq 75bp SE	MISeq 50bp	MISeq 50bp SE
# reads mapped MQ>=0	3199321	582256	2570630	385463	2560920	3855292	3835454	4683438	4668822	7676741	7634100
% bases coverage once MQ>=0	68.0751	99.7633	99.9514	99.734	99.9646	99.9422	99.9544	99.8153	99.8815	99.9588	99.9752
% bases coverage over 5x with MQ>=0	48.0595	96.6997	98.9343	96.3508	98.9804	98.5579	98.6368	98.7527	98.4842	98.6629	99.0243
# reads mapped MQ>=10	3019563	566018	2505751	377721	2478351	3732715	3672819	4532386	4455617	7324630	7133326
% bases coverage once MQ>=10	66.1672	99.0527	98.772	99.0838	97.8267	98.5498	97.3048	98.3509	96.7714	97.9994	95.8906
% bases coverage over 5x with MQ>=10	46.6662	95.2424	97.0638	95.0927	96.4228	96.2567	95.4303	96.1496	94.6681	95.2428	93.6618
# reads mapped MQ>=20	2950108	561015	2478454	375123	2443751	3689135	3609478	4507481	4408792	7242362	7016874
% bases coverage once MQ>=20	65.4521	98.7106	98.6095	98.7578	97.4251	98.3341	96.8297	98.1361	96.6327	97.9538	95.7676
% bases coverage over 5x with MQ>=20	46.3156	94.6667	96.8155	94.5374	95.9427	95.9553	94.7579	95.8522	94.3115	95.1677	93.3406
	Rescaled to show Ion Torrent mapping data
