# Supplementary material for: A tale of three next generation sequencing platforms: comparison of Ion Torrent, Pacific Biosciences and Illumina MiSeq sequencers
Source: BMC Genomics. 2012 Jul 24;13:341. doi: 10.1186/1471-2164-13-341 (PMC3431227; doi:10.1186/1471-2164-13-341)
Supplement: Additional file 4: Table S5 — Ratios of the occurrence of quality loss after specific sequence triplets following the GGC motif. For each strand, the occurrence and subsequent mapping quality is tabulated for the GGC motif and for comparison another GC-rich motif GCC and the neutral motif ATG. Ratios are then given for the sequence quality observed on the forward and reverse strands following the GGC triplet and ratios of mapping quality on the same strand following GCC and ATG triplets when compared to the GGC triplet. [file 1471-2164-13-341-S4.xls]

## Sheet: GGC motif
Table S5. Ratios of the occurrence of quality loss after specific sequence triplets following the GGC motif. For each strand, the occurrence and subsequent mapping quality is tabulated for the GGC motif and for comparison another GC-rich motif GCC and the neutral motif ATG. Ratios are then given for the sequence quality observed on the forward and reverse strands following the GGC triplet and rat…
	Ratios					Miseq Read 1						Miseq Read 2
		Read 1		Read 2
Triplet	Ratio of sequence quality following Read 1 GGCtriplet : Read 2 GGCtriplet	Ratio of sequence quality following Read 1 GCCtriplet : Read 1 GGCtriplet	Ratio of sequence quality following Read 1 ATGtriplet : Read 1 GGCtriplet	Ratio of sequence quality following Read 2 GCCtriplet : Read 2 GGCtriplet	Ratio of sequence quality following Read 2 ATGtriplet : Read 2 GGCtriplet	Number of occurrences of triplet after GGC	Mapping quality of sequence following GGCtriplet	Number of occurrences of triplet after GCC	Mapping quality of sequence following GCCtriplet	Number of occurrences of triplet after ATG	Mapping quality of sequence following ATGtriplet	Number of occurrences of triplet after GGC	Mapping quality of sequence following GGCtriplet	Number of occurrences of triplet after GCC	Mapping quality of sequence following GCCtriplet	Number of occurrences of triplet after ATG	Mapping quality of sequence following ATGtriplet
GGG	1.90909	1.33333	1.47619	1.36364	2.36364	681	21	654	28	4297	31	4076	11	1799	15	5762	26
CGG	1.6875	1.11111	1.18519	1.25	1.6875	536	27	509	30	1361	32	1457	16	825	20	1600	27
GCG	1.42105	1.07407	1.14815	1	1.42105	746	27	498	29	1789	31	1072	19	780	19	2021	27
GGC	1.4	1	1.17857	0.9	1.5	981	28	449	28	2590	33	1503	20	793	18	2872	30
CGC	1.38095	1	1.10345	1	1.38095	653	29	454	29	1624	32	833	21	684	21	1704	29
CCG	1.33333	1.03571	0.642857	1.04762	1.38095	505	28	519	29	10998	18	693	21	736	22	1678	29
GCC	1.31818	1.03448	1.13793	1.04545	1.36364	882	29	1081	30	2122	33	1152	22	1235	23	2165	30
GTG	1.31818	1.06897	1.17241	1.09091	1.45455	1200	29	933	31	10252	34	1778	22	1250	24	10139	32
GGT	1.26087	1.06897	1.13793	1.08696	1.34783	1495	29	1207	31	7804	33	1972	23	1615	25	8148	31
AGG	1.21739	1.10714	1.21429	1.21739	1.3913	1864	28	1538	31	8611	34	2125	23	1647	28	9022	32
CCC	1.21739	1	1.17857	1.04348	1.34783	1098	28	1723	28	2807	33	1412	23	2005	24	2829	31
GGA	1.2	1.03333	1.1	0.96	1.2	1903	30	1242	31	10068	33	2292	25	1754	24	11164	30
GTC	1.2	0.9	1.13333	1.08	1.32	1186	30	1825	27	6686	34	1404	25	1152	27	6718	33
TGG	1.2	1.06667	1.13333	1.12	1.28	1828	30	1785	32	11646	34	2288	25	1950	28	11798	32
GAG	1.16	1.06897	1.17241	1.04	1.28	1265	29	870	31	8770	34	1502	25	1000	26	9259	32
CGT	1.15385	1.03333	1.1	1	1.19231	900	30	889	31	3716	33	1187	26	1070	26	3763	31
GCT	1.14815	1.03226	1.06452	1	1.14815	1613	31	1451	32	5775	33	1595	27	1546	27	5712	31
TCG	1.125	1.18519	1.25926	1.125	1.33333	957	27	974	32	4657	34	1105	24	1010	27	4688	32
CGA	1.11111	1.03333	1.1	0.925926	1.14815	871	30	926	31	2934	33	1004	27	1025	25	3051	31
GCA	1.11111	1.06667	1.1	1	1.14815	1621	30	1426	32	6588	33	1688	27	1585	27	6241	31
TTG	1.11111	1.1	1.13333	1.14815	1.22222	4864	30	4935	33	28865	34	4955	27	5055	31	28543	33
CCT	1.10714	1	1.09677	1	1.14286	2015	31	2649	31	6022	34	2142	28	2717	28	5802	32
CTG	1.10714	1	1.09677	1	1.17857	1294	31	1248	31	6833	34	1358	28	1378	28	6806	33
AAG	1.10345	1	1.0625	1.03448	1.13793	4415	32	4010	32	35030	34	4737	29	3982	30	36050	33
GAA	1.10345	1	1.0625	1	1.13793	4666	32	3230	32	35751	34	4843	29	3640	29	36405	33
GTT	1.10345	1	1.0625	1.03448	1.13793	3551	32	3462	32	23737	34	3665	29	3409	30	23874	33
TCC	1.10345	1	1.0625	1.03448	1.13793	2109	32	2786	32	8907	34	2136	29	2905	30	8886	33
ACG	1.07143	1	1.13333	1	1.14286	1375	30	1158	30	5257	34	1410	28	1190	28	5527	32
CAG	1.07143	1.06667	1.13333	1.03571	1.14286	1233	30	1579	32	6244	34	1272	28	1772	29	6170	32
GAC	1.07143	1.03333	1.13333	0.964286	1.17857	1395	30	978	31	7346	34	1432	28	1070	27	7506	33
AGC	1.06897	1	1.09677	0.965517	1.10345	2376	31	1306	31	6280	34	2333	29	1439	28	6416	32
ATG	1.06897	1.06452	1.12903	1.06897	1.17241	5622	31	4759	33	38342	35	5606	29	4915	31	38515	34
CAC	1.06897	1	1.09677	1	1.10345	1806	31	2184	31	10082	34	1791	29	2191	29	9927	32
CCA	1.06897	1	1.09677	0.965517	1.10345	2340	31	2541	31	5997	34	2451	29	2788	28	5945	32
CTC	1.06897	1.03226	1.09677	1	1.13793	1531	31	1938	32	6957	34	1660	29	2100	29	6842	33
GAT	1.06897	1.03226	1.09677	1.03448	1.13793	2857	31	2844	32	27906	34	3079	29	2950	30	28402	33
GTA	1.06897	1.03226	1.09677	0.827586	1.13793	2693	31	2225	32	23710	34	2700	29	4866	24	23905	33
AAA	1.06667	1	1.0625	1	1.06667	17483	32	16976	32	109644	34	17446	30	17241	30	110131	32
AAC	1.06667	1	1.0625	1	1.1	4605	32	4815	32	31616	34	4647	30	4633	30	31314	33
AGA	1.06667	1	1.0625	1	1.1	3897	32	2921	32	18944	34	4132	30	3062	30	18797	33
AGT	1.06667	1	1.0625	1	1.1	2496	32	2325	32	13113	34	2588	30	2385	30	13168	33
CAA	1.06667	0.96875	1.0625	0.966667	1.1	4781	32	5225	31	18229	34	4838	30	5540	29	17975	33
CTT	1.06667	1	1.0625	1	1.1	5053	32	6261	32	20098	34	5185	30	6448	30	20057	33
TAG	1.06667	1	1.0625	1.03333	1.1	5420	32	1943	32	20569	34	5464	30	2110	31	20434	33
TGA	1.06667	1	1.0625	1	1.1	3700	32	3319	32	23610	34	3849	30	3244	30	23261	33
TGC	1.06667	1	1.0625	0.933333	1.1	2318	32	1332	32	10662	34	2464	30	1397	28	10645	33
TGT	1.06667	1	1.0625	1	1.1	4264	32	3210	32	40043	34	4516	30	3228	30	39141	33
TTT	1.06667	1	1.0625	1.03333	1.1	12242	32	17755	32	87858	34	12625	30	17676	31	87749	33
ATA	1.06452	1	1.06061	1.03226	1.09677	16589	33	14001	33	88001	35	16713	31	13856	32	87561	34
ATT	1.06452	1	1.0303	1	1.06452	12528	33	14817	33	59898	34	12552	31	14524	31	59763	33
ACC	1.03333	1	1.09677	0.966667	1.1	2717	31	2738	31	7908	34	2713	30	2891	29	8004	33
AAT	1.03226	0.78125	1.0625	1	1.06452	10012	32	23400	25	83867	34	9872	31	9635	31	82724	33
ACA	1.03226	1	1.0625	1	1.06452	8423	32	5737	32	20702	34	8033	31	5718	31	20233	33
ACT	1.03226	1	1.0625	0.967742	1.06452	3737	32	3772	32	11658	34	3765	31	3754	30	11585	33
ATC	1.03226	1.03125	1.09375	1	1.09677	5884	32	4837	33	21046	35	5963	31	4839	31	21051	34
CAT	1.03226	1	1.0625	1	1.06452	4903	32	6609	32	27656	34	4910	31	6553	31	26636	33
CTA	1.03226	1	1.0625	0.967742	1.06452	3429	32	3276	32	12501	34	3555	31	3441	30	12649	33
TAA	1.03226	1	1.0625	1	1.06452	6956	32	6060	32	72882	34	6978	31	6178	31	71490	33
TAC	1.03226	1.03125	1.0625	1	1.06452	3520	32	3083	33	30656	34	3608	31	3135	31	29700	33
TAT	1.03226	1.03125	1.0625	1	1.06452	8865	32	8551	33	126378	34	8948	31	8741	31	122760	33
TCA	1.03226	1.03125	1.0625	1	1.06452	4304	32	4616	33	17270	34	4307	31	4691	31	17111	33
TCT	1.03226	1.03125	1.0625	1	1.06452	3629	32	4692	33	16757	34	3635	31	4626	31	16757	33
TTA	1.03226	1.03125	1.0625	1	1.06452	8584	32	12420	33	66721	34	8510	31	12444	31	66592	33
TTC	1.03226	1.03125	1.0625	1	1.06452	5747	32	6129	33	32669	34	5542	31	6112	31	32047	33
