# Supplementary material for: A tale of three next generation sequencing platforms: comparison of Ion Torrent, Pacific Biosciences and Illumina MiSeq sequencers
Source: BMC Genomics. 2012 Jul 24;13:341. doi: 10.1186/1471-2164-13-341 (PMC3431227; doi:10.1186/1471-2164-13-341)
Supplement: Additional file 5: Table S6 — SNP detection statistics for S. aureus datasets versus S. aureus USA300_FPR3757. [file 1471-2164-13-341-S5.xls]

## Sheet: Sheet1
Supplementary Table 6: SNP detection statistics for S. aureus TW20 datasets versus S. aureus USA300
Actual number of SNPs (determined from reference sequences) = 13536
Actual number of SNPs outside MGE/Indel regions (determined from reference sequences) = 11213
	Ion Torrent	Ion Torrent				Nextera library	PacBio
	Torrent pipeline	Samtools	GAII	MiSeq	HiSeq	on MiSeq	190x coverage
Correct (true positive)	11147	11029	9442	10290	9278	10259	9679
Incorrect (false positive)	1846	1894	661	1345	498	1372	2876
Not called (false negative)	2389	2507	4094	3246	4258	3277	3857
Percentage of true SNPs called	82.3508	81.479	69.7547	76.0195	68.5431	75.7905	71.5056
Excluding indels
	Ion Torrent	Ion Torrent				Nextera library	PacBio
	Torrent pipeline	Samtools	GAII	MiSeq	HiSeq	on MiSeq	190x coverage
Correct	11147	11029	9442	10290	9278	10259	9679
Incorrect	482	532	241	293	101	304	217
Not called	2389	2507	4094	3246	4258	3277	3857
Excluding mobile genetic elements
	Ion Torrent	Ion Torrent				Nextera library	PacBio
	Torrent pipeline	Samtools	GAII	MiSeq	HiSeq	on MiSeq	190x coverage
Correct	9566	9439	8364	8933	8229	8923	8471
Incorrect	1215	1258	535	932	387	927	1840
Not called	3970	4097	5172	4603	5307	4613	5065
Excluding indels and mobile genetic elements
	Ion Torrent	Ion Torrent				Nextera library	PacBio
	Torrent pipeline	Samtools	GAII	MiSeq	HiSeq	on MiSeq	190x coverage
Correct	9566	9439	8364	8933	8229	8923	8471
Incorrect	417	466	217	249	88	261	200
Not called	3970	4097	5172	4603	5307	4613	5065
Percentage of True SNPs called	85.3117	84.1791	74.592	79.6665	73.388	79.5773	75.5462
Concensus error rate (%)	4.1771	4.70469	2.52884	2.71183	1.05807	2.8419	2.30654
By region
Homologous region (from position 427978 to position 2848181				Total SNPs = 6006
	Ion Torrent	Ion Torrent				Nextera library	PacBio
	Torrent pipeline	Samtools	GAII	MiSeq	HiSeq	on MiSeq	190x coverage
Correct	4776	4700	4060	4429	4003	4411	3996
Incorrect	797	847	336	555	202	548	1148
Not called	1230	1306	1946	1577	2003	1595	2010
Excluding indels
	Ion Torrent	Ion Torrent				Nextera library	PacBio
	Torrent pipeline	Samtools	GAII	MiSeq	HiSeq	on MiSeq	190x coverage
Correct	4776	4700	4060	4429	4003	4411	3996
Incorrect	425	471	197	244	87	253	1148
Not called	1230	1306	1946	1577	2003	1595	2010
Excluding mobile genetic elements
not in mges	Ion Torrent	Ion Torrent				Nextera library	PacBio
	Torrent pipeline	Samtools	GAII	MiSeq	HiSeq	on MiSeq	190x coverage
Correct	3617	3565	3209	3435	3170	3443	3188
Incorrect	499	543	255	348	142	333	765
Not called	2389	2441	2797	2571	2836	2563	2818
Excluding indels and mobile genetic elements
	Ion Torrent	Ion Torrent				Nextera library	PacBio
	Torrent pipeline	Samtools	GAII	MiSeq	HiSeq	on MiSeq	190x coverage
Correct	3617	3565	3209	3435	3170	3443	3188
Incorrect	0	416	177	208	77	218	163
Not called	2389	2441	2797	2571	2836	2563	2818
Non-homologous region	Total SNPs = 7530
	Ion Torrent	Ion Torrent				Nextera library	PacBio
	Torrent pipeline	Samtools	GAII	MiSeq	HiSeq	on MiSeq	190x coverage
Correct	6371	6329	5382	5861	5275	5848	5683
Incorrect	1049	1047	325	790	296	824	1511
Not called	1159	1201	2148	1669	2255	1682	323
Excluding indels
	Ion Torrent	Ion Torrent				Nextera library	PacBio
	Torrent pipeline	Samtools	GAII	MiSeq	HiSeq	on MiSeq	190x coverage
Correct	6371	6329	5382	5861	5275	5848	5683
Incorrect	57	61	44	49	14	51	42
Not called	1159	1201	2148	1669	2255	1682	323
Excluding mobile genetic elements
	Ion Torrent	Ion Torrent				Nextera library	PacBio
	Torrent pipeline	Samtools	GAII	MiSeq	HiSeq	on MiSeq	190x coverage
Correct	5949	5874	5155	5498	5059	5480	5283
Incorrect	716	715	280	584	245	594	1282
Not called	1581	1656	2375	2032	2471	2050	723
Excluding indels and mobile genetic elements
	Ion Torrent	Ion Torrent				Nextera library	PacBio
	Torrent pipeline	Samtools	GAII	MiSeq	HiSeq	on MiSeq	190x coverage
Correct	5949	5874	5155	5498	5059	5480	5283
Incorrect	46	50	40	41	11	43	37
Not called	1581	1656	2375	2032	2471	2050	2247
